# Supplementary material for: VAREANT: a bioinformatics application for gene variant reduction and annotation
Source: Bioinform Adv. 2024 Dec 31;5(1):vbae210. doi: 10.1093/bioadv/vbae210 (PMC11802749; doi:10.1093/bioadv/vbae210)
Supplement: vbae210_Supplementary_Data [file vbae210_supplementary_data.zip]

Archive with 2 entries (2 files):
- Supplementary_2_Data_and_Performance.pdf
- Supplementary_1_User_Guide.pdf
